# Supplementary material for: Discovery of a MUC3B gene reconstructs the membrane mucin gene cluster on human chromosome 7
Source: PLoS One. 2022 Oct 18;17(10):e0275671. doi: 10.1371/journal.pone.0275671 (PMC9578598; doi:10.1371/journal.pone.0275671)
Supplement: S5 Table — (XLSX) [file pone.0275671.s005.xlsx]

## Sheet: Sheet1
S5 Table. Patient demographics.
Participants	5
Median age (range)	42.4 (30-75)
Females	3 (60%)
